# Supplementary material for: An integrated QTL and RNA-seq analysis revealed new petal morphology loci in Brassica napus L
Source: Biotechnol Biofuels Bioprod. 2024 Jul 18;17:105. doi: 10.1186/s13068-024-02551-z (PMC11264636; doi:10.1186/s13068-024-02551-z)
Supplement: Supplementary file 2 — Additional file 2: Table S1. The statistical data of MPA, MPP, PAR, MPL, MPW, and PCD in the KN DH population under six microenvironments, including 17WH, 17YL, 18WH, 18YL, 19WH, and 19YL. Table S2. The Pearson correlation coefficient of MPA, MPP, PAR, MPL, MPW, and PCD in 17WH. The p-value was represented by “*” (p < 0.05, significant) and “**” (p < 0.01, highly significant). Table S3. The Pearson correlation coefficient of MPA, MPP, PAR, MPL, MPW, and PCD in 17YL. The p-value was represented by “*” (p < 0.05, significant) and “**” (p < 0.01, highly significant). Table S4. The Pearson correlation coefficient of MPA, MPP, PAR, MPL, MPW, and PCD in 18WH. The p-value was represented by “*” (p < 0.05, significant) and “**” (p < 0.01, highly significant). Table S5. The Pearson correlation coefficient of MPA, MPP, PAR, MPL, MPW, and PCD in 18YL. The p-value was represented by “*” (p < 0.05, significant) and “**” (p < 0.01, highly significant). Table S6. The Pearson correlation coefficient of MPA, MPP, PAR, MPL, MPW, and PCD in 19WH. The p-value was represented by “*” (p < 0.05, significant) and “**” (p < 0.01, highly significant). Table S7. The Pearson correlation coefficient of MPA, MPP, PAR, MPL, MPW, and PCD in 19YL. The p-value was represented by “*” (p < 0.05, significant) and “**” (p < 0.01, highly significant). Table S8. The detailed information of all identified QTLs detected in the present study. The “position”, “from”, and “to” were presented by the genetic distance. Table S9. The detailed information of all consensus QTLs detected in the present study, and the “position”, “from”, and “to” were presented by the genetic distance. Table S10. The detailed information of all unique QTLs detected in the present study, and the “position”, “from”, and “to” were presented by the genetic distance. Table S11. All PDRs collected in the present study. Table S12. The detailed information of each RNA-seq sample. Table S13. The primers used in the present study. Table S14. Th [file 13068_2024_2551_MOESM2_ESM.xlsx]

## Sheet: S1
Table S1. The statistical data of MPA, MPP, PAR, MPL, MPW, and PCD in the KN DH population under six microenvironments, including 17WH, 17YL, 18WH, 18YL, 19WH, and 19YL.
	MPA						MPP						PAR						MPL						MPW						PCD
	17WH	17YL	18WH	18YL	19WH	19YL	17WH	17YL	18WH	18YL	19WH	19YL	17WH	17YL	18WH	18YL	19WH	19YL	17WH	17YL	18WH	18YL	19WH	19YL	17WH	17YL	18WH	18YL	19WH	19YL	17WH	17YL	18WH	18YL	19WH	19YL
Ken-C8	100.139	101.355	96.319	91.7734	89.435	72.942	46.168	48.021	43.851	45.5438	45.804	44.229	1.657	1.66	1.671	1.915	1.771	1.809	17.009	17.063	16.357	17.45	14.984	15.282	10.267	10.286	9.793	9.1275	8.478	8.456	0.647	0.643	0.636	0.541	0.644	0.602
N53-2	111.68	84.652	104.431	105.78	93.295	67.738	49.483	42.417	46.504	48.1088	49.277	44.327	1.635	1.61	1.638	1.718	1.633	1.914	17.37	15.474	17.152	17.8425	16.138	15.228	10.636	9.615	10.505	10.39	9.886	7.996	0.658	0.671	0.661	0.623	0.699	0.574
Max	140.101	124.587	138.068	104.901	119.294	105.866	55.855	50.606	53.894	48.105	54.392	54.761	2.744	2.32	2.224	2.604	2.659	2.657	20.287	17.918	20.539	17.864	18.531	18.659	12.436	12.393	12.822	10.529	11.712	10.476	0.803	0.826	0.864	0.787	0.797	0.844
Min	59.435	47.382	44.072	36.663	49.502	45.967	35.79	32.097	31.372	29.711	34.625	32.741	1.389	1.337	1.302	1.439	1.439	1.369	13.597	11.833	12.404	11.241	12.452	11.494	6.18	6.433	5.712	5.418	6.378	6.057	0.382	0.462	0.472	0.398	0.397	0.389
Average	96.3247	77.546	95.7321	66.2249	79.8143	69.1372	45.6471	41.5419	45.1232	38.1746	44.1839	42.2942	1.6814	1.69593	1.69684	1.81911	1.74886	1.80296	16.3257	14.9109	16.6251	14.4019	15.4262	14.7773	9.80446	8.87444	9.88763	7.98316	8.90693	8.25004	0.647197	0.643825	0.644029	0.594397	0.633018	0.607319
SD	15.8225	12.4126	15.0039	10.9211	13.0246	10.5125	4.09075	3.33456	3.1307	3.12713	3.72316	3.51974	0.174515	0.155099	0.152707	0.155572	0.175971	0.149318	1.27184	1.06342	1.12981	1.15965	1.14732	1.14973	1.0013	0.967875	1.01244	0.861176	0.981492	0.796128	0.0643055	0.0641537	0.0614459	0.0552302	0.0660107	0.0557001
significance (Kolmogorov-Smirnova test)	0.2	0.02	0.2	0.2	0.2	0.2	0.2	0.2	0.2	0.04	0.2	0.03	<0.001	0.02	0.075	0.062	<0.001	0.2	0.041	0.2	0.2	0.2	0.2	0.2	0.2	0.008	0.2	0.2	0.025	0.2	0.2	0.2	0.2	0.084	0.011	0.2
significance (Shapiro-Wilk test)	0.26	0.058	0.13	0.425	0.157	0.006	0.149	0.831	0.08	0.15	0.636	0.005	<0.001	<0.001	<0.001	<0.001	<0.001	<0.001	0.034	0.727	0.067	0.496	0.446	0.006	0.079	0.324	0.312	0.339	0.037	0.633	<0.001	0.582	0.75	0.24	0.343	0.013
df	244	275	274	267	276	298	244	275	274	267	276	298	244	275	274	267	276	298	244	275	274	267	276	298	244	275	274	267	276	298	244	275	274	267	276	298
skewness	0.246463	0.378454	0.177227	0.093541	0.0365658	0.442044	0.211503	0.00533528	-0.208043	-0.208272	0.130869	0.472921	1.93812	0.653131	0.517027	1.00682	1.20891	0.777828	0.135077	0.0174062	0.125096	-0.100411	0.116382	0.409508	-0.241529	0.240561	-0.140632	-0.0771929	-0.240896	0.156821	-0.471393	0.0581461	0.0978713	0.0146775	-0.260057	0.212102
kurtosis	-0.124396	0.353349	0.0499737	0.316095	-0.061427	0.454061	-0.320723	0.0251812	0.73053	-0.082849	-0.0834169	0.564125	8.15793	0.962165	0.550616	3.05022	3.14147	3.2381	-0.0222188	0.247091	0.949935	-0.152157	0.0382861	0.716057	0.650611	0.188598	0.458959	0.326825	-0.292487	-0.109967	1.47691	0.185659	0.0468204	0.811343	0.156803	1.354
broad-sense heritability/%	74.35						74.38						87.49						80.78						78.06						83.64

## Sheet: S2
Table S2. The Pearson correlation coefficient of MPA, MPP, PAR, MPL, MPW, and PCD in 17WH. The p-value was represented by “*” (p <0.05, significant) and “**” (p <0.01, highly significant).
	MPA	MPP	PAR	MPL	MPW	PCD
MPA	1	0.904**	-0.404**	0.783**	0.921**	0.424**
MPP	0.904**	1	-0.153*	0.879**	0.774**	0.206**
PAR	-0.404**	-0.153*	1	0.207**	-0.696**	-0.948**
MPL	0.783**	0.879**	0.207**	1	0.531**	-0.168**
MPW	0.921**	0.774**	-0.696**	0.531**	1	0.725**
PCD	0.424**	0.206**	-0.948**	-0.168**	0.725**	1

## Sheet: S3
Table S3. The Pearson correlation coefficient of MPA, MPP, PAR, MPL, MPW, and PCD in 17YL. The p-value was represented by “*” (p <0.05, significant) and “**” (p <0.01, highly significant).
	MPA	MPP	PAR	MPL	MPW	PCD
MPA	1	0.900**	-0.541**	0.787**	0.944**	0.564**
MPP	0.900**	1	-0.312**	0.868**	0.801**	0.341**
PAR	-0.541**	-0.312**	1	0.059	-0.768**	-0.971**
MPL	0.787**	0.868**	0.059	1	0.580**	-0.022
MPW	0.944**	0.801**	-0.768**	0.580**	1	0.788**
PCD	0.564**	0.341**	-0.971**	-0.022	0.788**	1

## Sheet: S4
Table S4. The Pearson correlation coefficient of MPA, MPP, PAR, MPL, MPW, and PCD in 18WH. The p-value was represented by “*” (p <0.05, significant) and “**” (p <0.01, highly significant).
	MPA	MPP	PAR	MPL	MPW	PCD
MPA	1	0.921**	-0.536**	0.764**	0.928**	0.549**
MPP	0.921**	1	-0.301**	0.911**	0.807**	0.347**
PAR	-0.536**	-0.301**	1	0.0770935	-0.791**	-0.965**
MPL	0.764**	0.911**	0.0770935	1	0.535**	-0.0352565
MPW	0.928**	0.807**	-0.791**	0.535**	1	0.803**
PCD	0.549**	0.347**	-0.965**	-0.0352565	0.803**	1

## Sheet: S5
Table S5. The Pearson correlation coefficient of MPA, MPP, PAR, MPL, MPW, and PCD in 18YL. The p-value was represented by “*” (p <0.05, significant) and “**” (p <0.01, highly significant).
	MPA	MPP	PAR	MPL	MPW	PCD
MPA	1	0.953**	-0.447**	0.848**	0.941**	0.549**
MPP	0.953**	1	-0.232**	0.954**	0.852**	0.362**
PAR	-0.447**	-0.232**	1	0.054	-0.700**	-0.952**
MPL	0.848**	0.954**	0.054	1	0.666**	0.085
MPW	0.941**	0.852**	-0.700**	0.666**	1	0.781**
PCD	0.549**	0.362**	-0.952**	0.085	0.781**	1

## Sheet: S6
Table S6. The Pearson correlation coefficient of MPA, MPP, PAR, MPL, MPW, and PCD in 19WH. The p-value was represented by “*” (p <0.05, significant) and “**” (p <0.01, highly significant).
	MPA	MPP	PAR	MPL	MPW	PCD
MPA	1	0.899**	-0.479**	0.781**	0.928**	0.484**
MPP	0.899**	1	-0.241**	0.878**	0.787**	0.289**
PAR	-0.479**	-0.241**	1	0.140*	-0.749**	-0.838**
MPL	0.781**	0.878**	0.140*	1	0.540**	-0.040
MPW	0.928**	0.787**	-0.749**	0.540**	1	0.708**
PCD	0.484**	0.289**	-0.838**	-0.040	0.708**	1

## Sheet: S7
Table S7. The Pearson correlation coefficient of MPA, MPP, PAR, MPL, MPW, and PCD in 19YL. The p-value was represented by “*” (p <0.05, significant) and “**” (p <0.01, highly significant).
	MPA	MPP	PAR	MPL	MPW	PCD
MPA	1	0.896**	-0.303**	0.826**	0.916**	0.404**
MPP	0.896**	1	-0.044	0.918**	0.768**	0.175**
PAR	-0.303**	-0.044	1	0.247**	-0.629**	-0.953**
MPL	0.826**	0.918**	0.247**	1	0.589**	-0.118*
MPW	0.916**	0.768**	-0.629**	0.589**	1	0.711**
PCD	0.404**	0.175**	-0.953**	-0.118*	0.711**	1

## Sheet: S8
Table S8. The detailed information of all identified QTLs detected in the present study. The “position”, “from”, and “to” were presented by the genetic distance.
name	chromosome	environment	trait	lodscore	r2/%	position/cM	from/cM	to/cM	Additive
qMPA-17WH6-1	ChrA06	17WH	MPA	3.02715	4.5507	100.71	98.6	103.5	-3.4404
qMPA-17WH6-2	ChrA06	17WH	MPA	2.73854	4.1375	107.31	105.6	109.2	-3.2653
qMPA-17WH9-1	ChrA09	17WH	MPA	3.02281	4.3518	13.71	13	24.7	-3.5069
qMPA-17WH11-1	ChrC01	17WH	MPA	4.42897	6.8542	42.11	40.7	42.9	4.2309
qMPA-17WH11-2	ChrC01	17WH	MPA	6.47528	9.7886	48.21	47.9	48.6	5.1785
qMPA-17WH12-1	ChrC02	17WH	MPA	5.21017	7.6613	149.61	141.4	153.6	4.5097
qMPL-17WH6-1	ChrA06	17WH	MPL	3.56314	4.7645	77.01	72.3	78.2	-0.2792
qMPL-17WH9-1	ChrA09	17WH	MPL	4.33132	5.9786	106.31	103.4	112.3	-0.314
qMPL-17WH9-2	ChrA09	17WH	MPL	5.78088	7.8829	115.11	114.4	115.8	-0.3582
qMPL-17WH9-3	ChrA09	17WH	MPL	5.4901	7.4941	124.81	124.2	125.3	-0.3507
qMPL-17WH11-1	ChrC01	17WH	MPL	4.47237	8.2376	11.51	11.2	11.6	0.4377
qMPL-17WH11-2	ChrC01	17WH	MPL	4.75447	7.0495	13.11	12.9	14.1	0.3818
qMPL-17WH11-3	ChrC01	17WH	MPL	7.35196	13.3423	17.31	17.1	17.5	0.6003
qMPL-17WH11-4	ChrC01	17WH	MPL	6.91579	12.1201	20.31	20.2	20.8	-0.5358
qMPL-17WH11-5	ChrC01	17WH	MPL	9.29194	16.9359	21.41	21.4	21.4	0.625
qMPL-17WH11-6	ChrC01	17WH	MPL	7.27601	21.1036	22.81	22.8	23.1	-0.8138
qMPL-17WH11-7	ChrC01	17WH	MPL	7.15015	15.6944	24.11	23.9	24.1	0.614
qMPL-17WH11-8	ChrC01	17WH	MPL	5.50312	11.4505	28.21	28.1	28.2	0.5306
qMPP-17WH9-1	ChrA09	17WH	MPP	3.04451	4.2839	106.31	103.4	112.1	-0.8526
qMPP-17WH9-2	ChrA09	17WH	MPP	3.37001	4.7381	115.11	114.1	116	-0.8934
qMPP-17WH11-1	ChrC01	17WH	MPP	4.91939	8.0891	13.11	12.9	14.2	1.2056
qMPP-17WH11-2	ChrC01	17WH	MPP	8.54112	16.1622	20.31	20.2	20.6	-2.1313
qMPP-17WH11-3	ChrC01	17WH	MPP	10.8392	20.6172	21.41	21.2	21.4	2.3885
qMPP-17WH11-4	ChrC01	17WH	MPP	9.82793	15.5276	21.91	21.9	22.2	2.3689
qMPP-17WH11-5	ChrC01	17WH	MPP	7.95739	12.7102	23.31	23.1	23.5	2.0306
qMPP-17WH11-6	ChrC01	17WH	MPP	6.62935	10.9218	27.11	26.8	27.8	1.8957
qMPP-17WH15-1	ChrC05	17WH	MPP	2.57145	3.5787	79.71	75.2	82	0.7852
qMPW-17WH3-1	ChrA03	17WH	MPW	2.96856	4.6446	40.61	39.8	41.1	0.2247
qMPW-17WH9-1	ChrA09	17WH	MPW	2.80364	4.1496	15.61	13	18.1	-0.2127
qMPW-17WH11-1	ChrC01	17WH	MPW	3.39822	5.1749	48.21	47.6	49.1	0.2404
qMPW-17WH13-1	ChrC03	17WH	MPW	3.9494	5.9743	152.71	151.8	157	0.2498
qPAR-17WH3-1	ChrA03	17WH	PAR	5.10384	7.3017	41.51	41.1	41.6	-0.0497
qPAR-17WH3-2	ChrA03	17WH	PAR	3.28538	4.7778	51.41	50.3	51.5	-0.0419
qPAR-17WH3-3	ChrA03	17WH	PAR	2.60617	3.6851	144.21	139.8	144.7	0.0343
qPAR-17WH3-4	ChrA03	17WH	PAR	2.88393	5.7042	150.61	148.6	151.6	0.0435
qPAR-17WH9-1	ChrA09	17WH	PAR	3.22679	4.5243	144.81	143.9	146.4	-0.0385
qPAR-17WH14-1	ChrC04	17WH	PAR	2.60834	3.4641	99.01	98.8	99.7	0.041
qPAR-17WH14-2	ChrC04	17WH	PAR	3.12914	4.4009	122.11	113.2	123.2	-0.0378
qPCD-17WH3-1	ChrA03	17WH	PCD	4.48539	6.5562	40.61	39.8	40.8	0.0174
qPCD-17WH9-1	ChrA09	17WH	PCD	2.75156	3.9287	26.41	25.9	29.9	-0.0131
qPCD-17WH9-2	ChrA09	17WH	PCD	2.72552	3.8967	33.81	29.9	34.8	-0.0132
qPCD-17WH9-3	ChrA09	17WH	PCD	5.19281	7.6264	94.81	93.3	99.5	0.0183
qPCD-17WH14-1	ChrC04	17WH	PCD	3.40907	4.9641	124.61	123.2	131.5	0.0148
qPCD-17WH18-1	ChrC08	17WH	PCD	2.58881	3.7627	38.41	20.2	41.7	-0.0132
qMPA-17YL6-1	ChrA06	17YL	MPA	2.64523	3.6019	98.21	97.7	98.8	-2.3649
qMPA-17YL6-2	ChrA06	17YL	MPA	3.48285	4.7281	107.81	105.6	111.4	-2.7446
qMPA-17YL6-3	ChrA06	17YL	MPA	2.78411	3.7942	115.21	113.5	117.6	-2.4509
qMPA-17YL8-1	ChrA08	17YL	MPA	2.94252	3.9976	25.61	24.9	26	-2.5182
qMPA-17YL9-1	ChrA09	17YL	MPA	3.21594	5.0129	7.21	4.3	12.5	-2.9419
qMPA-17YL9-2	ChrA09	17YL	MPA	3.24849	4.4977	17.61	14.4	24.2	-2.7966
qMPA-17YL11-1	ChrC01	17YL	MPA	2.76892	3.6427	47.21	47.1	48.1	-2.7267
qMPA-17YL12-1	ChrC02	17YL	MPA	4.02318	5.4346	87.61	87.1	89	3.1394
qMPL-17YL6-1	ChrA06	17YL	MPL	3.1031	3.9197	115.21	113.8	116.4	-0.2123
qMPL-17YL8-1	ChrA08	17YL	MPL	3.51757	4.5199	25.61	24.9	25.9	-0.2291
qMPL-17YL9-1	ChrA09	17YL	MPL	2.6257	3.452	135.51	133.7	136.3	-0.2017
qMPL-17YL9-2	ChrA09	17YL	MPL	5.12337	6.6138	147.11	146.7	147.5	-0.2784
qMPL-17YL12-1	ChrC02	17YL	MPL	3.58701	4.5298	121.71	119.8	124.6	0.235
qMPL-17YL12-2	ChrC02	17YL	MPL	2.81666	3.8594	127.71	124.6	131.9	0.2128
qMPP-17YL6-1	ChrA06	17YL	MPP	2.77109	3.7067	107.81	105.6	113.5	-0.6517
qMPP-17YL6-2	ChrA06	17YL	MPP	3.00979	3.9959	115.21	113.6	116.5	-0.6713
qMPP-17YL8-1	ChrA08	17YL	MPP	3.58918	4.8302	20.01	18.1	22.6	-0.7484
qMPP-17YL8-2	ChrA08	17YL	MPP	4.26622	5.7565	25.61	24.9	26	-0.8162
qMPP-17YL12-1	ChrC02	17YL	MPP	3.56965	4.7716	105.01	102.2	108.5	0.7769
qMPP-17YL12-2	ChrC02	17YL	MPP	4.19895	5.6135	113.61	108.9	114.4	0.8297
qMPW-17YL9-1	ChrA09	17YL	MPW	2.87959	3.8619	132.01	130.3	132.4	0.1932
qMPW-17YL12-1	ChrC02	17YL	MPW	2.8427	3.8497	105.01	101.7	108.5	0.1978
qMPW-17YL12-2	ChrC02	17YL	MPW	3.54144	4.7658	113.61	108.5	117.4	0.2188
qMPW-17YL17-1	ChrC07	17YL	MPW	2.50201	3.3099	2.71	0	12.2	0.1869
qPAR-17YL3-1	ChrA03	17YL	PAR	5.859	6.5787	63.31	61.5	63.6	-0.0457
qPAR-17YL3-2	ChrA03	17YL	PAR	6.56208	7.1374	69.81	69.5	70.1	-0.0484
qPAR-17YL3-3	ChrA03	17YL	PAR	4.8174	5.3349	79.71	78.8	84.1	-0.0392
qPAR-17YL3-4	ChrA03	17YL	PAR	2.67778	2.9896	157.11	156.1	163.9	0.0279
qPAR-17YL9-1	ChrA09	17YL	PAR	10.34	11.7037	137.41	136.5	137.9	-0.0551
qPAR-17YL16-1	ChrC06	17YL	PAR	4.36821	4.6486	62.81	62.5	63.7	-0.0383
qPAR-17YL18-1	ChrC08	17YL	PAR	3.05536	3.2452	32.61	16.9	32.7	0.0289
qPAR-17YL18-2	ChrC08	17YL	PAR	3.34397	3.5333	41.81	41.7	52.2	0.0303
qPCD-17YL3-1	ChrA03	17YL	PCD	4.70456	5.3866	63.31	62.6	63.7	0.0171
qPCD-17YL3-2	ChrA03	17YL	PCD	5.98052	6.6461	69.81	69.5	70.1	0.0193
qPCD-17YL3-3	ChrA03	17YL	PCD	3.11178	3.6221	157.11	156.1	163	-0.0127
qPCD-17YL9-1	ChrA09	17YL	PCD	9.42431	10.8758	137.41	136.3	137.9	0.022
qPCD-17YL16-1	ChrC06	17YL	PCD	3.06187	3.3206	62.91	61.8	63.5	0.0134
qPCD-17YL18-1	ChrC08	17YL	PCD	3.09008	3.4003	32.61	17.9	32.7	-0.0123
qPCD-17YL18-2	ChrC08	17YL	PCD	3.70419	4.0454	41.81	41.7	52	-0.0134
qMPA-18WH3-1	ChrA03	18WH	MPA	3.11612	4.1615	137.31	136.5	141.9	-3.087
qMPA-18WH4-1	ChrA04	18WH	MPA	2.78628	3.8607	12.31	11.2	12.4	-3.5792
qMPA-18WH6-1	ChrA06	18WH	MPA	5.14941	6.9172	99.31	98.6	103.5	-3.9665
qMPA-18WH6-2	ChrA06	18WH	MPA	3.98629	5.4044	104.51	104	105.6	-3.505
qMPA-18WH9-1	ChrA09	18WH	MPA	2.58447	3.2521	106.31	103.2	111.3	-2.7393
qMPA-18WH11-1	ChrC01	18WH	MPA	3.09225	5.183	43.31	42.9	43.4	-3.4604
qMPA-18WH11-2	ChrC01	18WH	MPA	3.07055	4.1571	47.21	47.1	47.9	-3.1013
qMPL-18WH4-1	ChrA04	18WH	MPL	2.82968	3.6836	7.21	4.9	7.7	-0.2628
qMPL-18WH9-1	ChrA09	18WH	MPL	3.68249	5.0138	96.61	96	99.1	-0.2546
qMPL-18WH9-2	ChrA09	18WH	MPL	6.11289	8.1672	106.31	105.5	109.8	-0.3254
qMPL-18WH9-3	ChrA09	18WH	MPL	4.91071	6.7064	114.71	114.2	116	-0.2965
qMPL-18WH14-1	ChrC04	18WH	MPL	3.41558	4.4889	4.71	4	8	0.3157
qMPL-18WH18-1	ChrC08	18WH	MPL	3.92553	5.1479	41.01	32.6	50.4	0.266
qMPP-18WH6-1	ChrA06	18WH	MPP	3.63692	4.9639	99.31	98.6	104	-0.7041
qMPP-18WH9-1	ChrA09	18WH	MPP	2.8861	3.9128	106.31	103.2	111.2	-0.6242
qMPP-18WH14-1	ChrC04	18WH	MPP	2.61485	3.783	6.71	4	8	0.7812
qMPW-18WH3-1	ChrA03	18WH	MPW	4.32698	5.6374	127.71	127.1	127.9	-0.2419
qMPW-18WH3-2	ChrA03	18WH	MPW	5.37075	6.9999	137.31	136.5	138.5	-0.2706
qMPW-18WH4-1	ChrA04	18WH	MPW	3.63258	4.622	0.01	0	4.9	-0.2633
qMPW-18WH6-1	ChrA06	18WH	MPW	6.727	8.7725	99.31	98.6	103.5	-0.3007
qMPW-18WH6-2	ChrA06	18WH	MPW	5.60945	7.3812	106.31	105.6	108.1	-0.2765
qMPW-18WH9-1	ChrA09	18WH	MPW	2.87742	3.4759	165.71	160.3	168	0.2107
qMPW-18WH11-1	ChrC01	18WH	MPW	2.69731	3.4829	36.51	36.4	37.2	-0.1923
qMPW-18WH11-2	ChrC01	18WH	MPW	3.3635	5.1732	43.31	42.9	43.4	-0.2317
qMPW-18WH11-3	ChrC01	18WH	MPW	3.17254	4.1353	47.21	47.1	47.9	-0.2069
qMPW-18WH19-1	ChrC09	18WH	MPW	3.05102	4.3963	47.11	41	54.3	-0.2144
qPAR-18WH3-1	ChrA03	18WH	PAR	5.47274	6.6959	127.71	127.2	127.9	0.04
qPAR-18WH3-2	ChrA03	18WH	PAR	6.58378	8.0844	137.31	136.7	138.8	0.0438
qPAR-18WH3-3	ChrA03	18WH	PAR	3.2984	4.1114	144.01	139.8	145.8	0.0314
qPAR-18WH6-1	ChrA06	18WH	PAR	4.27056	5.0952	116.51	115.7	117.9	0.0359
qPAR-18WH9-1	ChrA09	18WH	PAR	6.67492	8.0928	146.21	145.1	146.9	-0.0454
qPAR-18WH9-2	ChrA09	18WH	PAR	5.41415	6.6375	155.11	154	156.3	-0.0397
qPAR-18WH10-1	ChrA10	18WH	PAR	2.54107	2.8437	9.61	9.1	11.1	-0.0317
qPAR-18WH13-1	ChrC03	18WH	PAR	3.26802	3.8568	32.11	27.3	37.7	0.0308
qPAR-18WH13-2	ChrC03	18WH	PAR	2.68863	3.2342	41.01	39.3	43.1	0.0285
qPAR-18WH17-1	ChrC07	18WH	PAR	2.56494	2.8738	21.91	13.3	25.5	-0.027
qPAR-18WH19-1	ChrC09	18WH	PAR	3.472	4.1196	59.51	53.1	62.5	0.0315
qPCD-18WH3-1	ChrA03	18WH	PCD	5.43802	6.5874	127.71	127.2	127.9	-0.016
qPCD-18WH3-2	ChrA03	18WH	PCD	6.2713	7.6353	137.31	136.5	138.9	-0.0171
qPCD-18WH3-3	ChrA03	18WH	PCD	3.43511	4.2291	144.01	139.8	145.2	-0.0128
qPCD-18WH6-1	ChrA06	18WH	PCD	4.02969	4.905	106.51	106.3	107.3	-0.0137
qPCD-18WH6-2	ChrA06	18WH	PCD	5.95665	7.1818	116.51	115.9	117.6	-0.0172
qPCD-18WH9-1	ChrA09	18WH	PCD	6.13242	7.3615	146.21	145.1	146.9	0.0174
qPCD-18WH13-1	ChrC03	18WH	PCD	3.27453	3.8413	32.11	26.1	37.7	-0.0124
qPCD-18WH19-1	ChrC09	18WH	PCD	2.95988	3.4768	59.51	53.1	62.5	-0.0117
qMPA-18YL6-1	ChrA06	18YL	MPA	2.97507	4.2738	97.91	94.4	98.6	-2.3086
qMPA-18YL6-2	ChrA06	18YL	MPA	2.72769	3.8101	107.81	106.7	108.4	-2.1648
qMPA-18YL11-1	ChrC01	18YL	MPA	4.80872	8.3775	17.31	17.1	17.5	3.7336
qMPA-18YL11-2	ChrC01	18YL	MPA	5.9024	9.2406	19.51	19.4	19.7	4.1973
qMPA-18YL11-3	ChrC01	18YL	MPA	6.78776	10.0289	21.91	21.9	22.2	4.6185
qMPA-18YL11-4	ChrC01	18YL	MPA	7.74039	11.3467	23.91	23.8	24.1	4.8001
qMPA-18YL11-5	ChrC01	18YL	MPA	7.25648	10.61	26.11	25.8	26.3	4.6864
qMPA-18YL11-6	ChrC01	18YL	MPA	4.09479	6.5315	28.91	28.6	29.1	3.5366
qMPA-18YL11-7	ChrC01	18YL	MPA	3.59352	5.4602	29.61	29.5	30.6	3.2195
qMPA-18YL11-8	ChrC01	18YL	MPA	3.78231	5.959	33.21	32.8	33.6	3.3752
qMPA-18YL11-9	ChrC01	18YL	MPA	3.32444	5.2013	54.31	53.7	57.1	-2.8833
qMPL-18YL7-1	ChrA07	18YL	MPL	3.07272	4.2193	60.51	59.6	61.1	-0.2545
qMPL-18YL11-1	ChrC01	18YL	MPL	4.45501	6.3638	11.21	11.1	11.6	0.3073
qMPL-18YL11-2	ChrC01	18YL	MPL	6.81814	10.4607	17.31	17.1	17.4	0.4044
qMPL-18YL11-3	ChrC01	18YL	MPL	3.74976	9.2321	22.61	22.6	22.8	0.3942
qMPL-18YL11-4	ChrC01	18YL	MPL	6.25611	8.6875	23.91	23.8	24.1	0.388
qMPL-18YL11-5	ChrC01	18YL	MPL	5.76569	8.0664	24.61	24.5	24.7	0.3748
qMPL-18YL11-6	ChrC01	18YL	MPL	5.83947	8.0473	26.11	25.6	26.5	0.3689
qMPL-18YL11-7	ChrC01	18YL	MPL	4.08394	5.7307	29.61	29.5	30.6	0.3005
qMPL-18YL16-1	ChrC06	18YL	MPL	4.94543	6.6318	59.21	56.8	59.7	-0.3286
qMPL-18YL16-2	ChrC06	18YL	MPL	3.56965	4.8229	69.11	67.2	71.9	-0.277
qMPL-18YL17-1	ChrC07	18YL	MPL	3.8192	5.3452	78.11	76.1	82	-0.2707
qMPL-18YL17-2	ChrC07	18YL	MPL	4.07309	5.3885	87.71	82	88.7	-0.2711
qMPL-18YL17-3	ChrC07	18YL	MPL	3.20943	4.6921	96.11	91.8	98.1	-0.2539
qMPP-18YL6-1	ChrA06	18YL	MPP	3.30925	4.5523	83.21	82.1	84.3	-0.6834
qMPP-18YL11-1	ChrC01	18YL	MPP	4.30311	6.6194	11.21	11	11.5	0.9306
qMPP-18YL11-2	ChrC01	18YL	MPP	7.20006	12.4141	17.31	17.1	17.4	1.3123
qMPP-18YL11-3	ChrC01	18YL	MPP	8.13316	14.5938	21.41	21.3	21.4	1.4479
qMPP-18YL11-4	ChrC01	18YL	MPP	4.00365	11.9101	22.61	22.6	22.8	1.4281
qMPP-18YL11-5	ChrC01	18YL	MPP	8.35884	12.1659	23.91	23.8	24.1	1.395
qMPP-18YL11-6	ChrC01	18YL	MPP	7.15666	10.5886	24.61	24.5	24.7	1.3462
qMPP-18YL11-7	ChrC01	18YL	MPP	7.61019	11.0078	26.11	25.7	26.4	1.3391
qMPP-18YL11-8	ChrC01	18YL	MPP	5.5335	8.7638	28.91	28.7	29	1.1553
qMPW-18YL6-1	ChrA06	18YL	MPW	3.33529	4.7326	100.71	98.6	103.5	-0.1883
qMPW-18YL9-1	ChrA09	18YL	MPW	2.63438	3.7134	13.71	13	24.9	-0.1767
qMPW-18YL11-1	ChrC01	18YL	MPW	3.1248	4.4664	0.01	0	1.4	0.1856
qMPW-18YL12-1	ChrC02	18YL	MPW	2.78194	3.9343	83.51	83.2	84.3	0.1845
qPAR-18YL3-1	ChrA03	18YL	PAR	3.68683	5.3162	40.61	40.4	42.2	-0.0371
qPAR-18YL9-1	ChrA09	18YL	PAR	2.63872	3.5382	93.31	86.1	94.9	-0.0314
qPAR-18YL9-2	ChrA09	18YL	PAR	4.71975	6.4083	144.81	144.3	147.5	-0.0421
qPAR-18YL9-3	ChrA09	18YL	PAR	4.68069	6.3722	150.31	149.9	151.5	-0.0411
qPAR-18YL12-1	ChrC02	18YL	PAR	2.77326	3.7118	83.71	83.2	84.3	-0.0324
qPCD-18YL4-1	ChrA04	18YL	PCD	2.58447	3.6071	24.01	22.6	29.1	-0.0123
qPCD-18YL6-1	ChrA06	18YL	PCD	2.61485	3.4704	50.01	49.1	51.6	-0.0113
qPCD-18YL9-1	ChrA09	18YL	PCD	2.94469	4.1714	141.31	139.9	141.5	0.0123
qPCD-18YL9-2	ChrA09	18YL	PCD	4.02969	5.6555	150.31	149.9	151.4	0.0138
qPCD-18YL9-3	ChrA09	18YL	PCD	3.53493	4.9672	155.31	151.5	156.1	0.0128
qPCD-18YL17-1	ChrC07	18YL	PCD	3.67815	5.1781	20.41	13.7	21.1	0.0132
qPCD-18YL17-2	ChrC07	18YL	PCD	4.09696	5.7386	25.51	24.5	28	0.0138
qPCD-18YL17-3	ChrC07	18YL	PCD	2.98158	4.2145	34.21	33.1	35.5	0.0118
qPCD-18YL18-1	ChrC08	18YL	PCD	3.66079	5.1311	32.61	22.5	32.7	-0.013
qMPA-19WH6-1	ChrA06	19WH	MPA	4.19244	5.9813	5.11	0.7	8.2	3.3277
qMPA-19WH6-2	ChrA06	19WH	MPA	3.56748	4.6372	12.61	11.8	17.5	2.9485
qMPA-19WH6-3	ChrA06	19WH	MPA	6.78342	9.105	80.61	79.3	80.9	-3.9742
qMPA-19WH6-4	ChrA06	19WH	MPA	7.08071	9.5947	83.61	83.2	86.1	-4.0685
qMPA-19WH6-5	ChrA06	19WH	MPA	4.6221	6.312	89.51	87.6	90.3	-3.3023
qMPA-19WH13-1	ChrC03	19WH	MPA	2.98375	4.6794	155.21	153.1	157.2	2.8771
qMPA-19WH13-2	ChrC03	19WH	MPA	3.32661	4.5496	160.31	157.8	161.6	2.8376
qMPA-19WH13-3	ChrC03	19WH	MPA	2.63004	3.616	171.21	168.4	171.7	2.547
qMPL-19WH6-5	ChrA06	19WH	MPL	3.35482	4.3794	5.11	0	7	0.2498
qMPL-19WH6-6	ChrA06	19WH	MPL	6.39065	8.1086	83.61	83.2	86	-0.3294
qMPL-19WH6-7	ChrA06	19WH	MPL	4.73711	6.0367	89.51	87.6	92.2	-0.284
qMPL-19WH13-1	ChrC03	19WH	MPL	4.31613	5.7807	161.91	160.7	162.8	0.2831
qMPL-19WH16-1	ChrC06	19WH	MPL	6.46226	8.0168	71.51	67.7	72.1	-0.3546
qMPL-19WH16-2	ChrC06	19WH	MPL	6.11723	8.2555	78.51	75.2	81.9	-0.3443
qMPP-19WH6-1	ChrA06	19WH	MPP	2.87742	4.0367	5.11	0	7	0.7883
qMPP-19WH6-2	ChrA06	19WH	MPP	6.7487	8.7686	83.61	83.2	86.1	-1.1219
qMPP-19WH13-1	ChrC03	19WH	MPP	3.45247	4.3365	142.21	137.9	143.2	0.8141
qMPP-19WH16-1	ChrC06	19WH	MPP	3.11395	4.0016	61.81	60.2	62	-0.8797
qMPW-19WH6-1	ChrA06	19WH	MPW	7.08288	9.7258	80.61	78.8	80.9	-0.3088
qMPW-19WH6-2	ChrA06	19WH	MPW	7.12411	9.8198	83.61	83.2	84.7	-0.3104
qMPW-19WH14-1	ChrC04	19WH	MPW	3.15518	4.3389	119.51	111.2	122.1	0.2078
qMPW-19WH15-1	ChrC05	19WH	MPW	2.61485	6.9521	109.21	108.1	110.1	-0.2628
qPAR-19WH7-1	ChrA07	19WH	PAR	3.15735	3.971	26.21	25.4	27.7	0.0356
qPAR-19WH9-1	ChrA09	19WH	PAR	4.60908	5.8466	93.31	87.2	93.6	-0.0435
qPAR-19WH9-2	ChrA09	19WH	PAR	3.30708	4.2422	105.51	101.4	111.4	-0.0379
qPAR-19WH9-3	ChrA09	19WH	PAR	4.0145	5.4789	156.11	155.4	158.1	-0.042
qPAR-19WH9-4	ChrA09	19WH	PAR	8.13316	11.9403	165.41	163.3	166.3	-0.0671
qPCD-19WH9-1	ChrA09	19WH	PCD	4.00582	6.2742	156.11	155.4	156.9	0.0168
qPCD-19WH9-2	ChrA09	19WH	PCD	6.99825	11.3236	165.41	163.2	166.4	0.0248
qPCD-19WH19-1	ChrC09	19WH	PCD	2.8644	4.116	9.71	6.2	13.3	-0.0146
qMPA-19YL6-1	ChrA06	19YL	MPA	3.63041	4.4355	104.51	103.5	105.6	-2.2608
qMPA-19YL6-2	ChrA06	19YL	MPA	3.4286	4.2142	115.21	112.4	122.5	-2.2122
qMPA-19YL18-1	ChrC08	19YL	MPA	2.97941	4.1221	114.91	108.8	115.6	-2.4509
qMPL-19YL14-1	ChrC04	19YL	MPL	3.03149	3.4304	90.41	88.4	97.4	-0.2162
qMPL-19YL16-1	ChrC06	19YL	MPL	10.5679	12.9216	63.71	63	63.8	-0.4768
qMPL-19YL16-2	ChrC06	19YL	MPL	10.9086	13.118	69.11	67.2	71.3	-0.4601
qMPL-19YL17-1	ChrC07	19YL	MPL	3.14867	3.6176	85.51	84.4	90.5	-0.2219
qMPL-19YL19-1	ChrC09	19YL	MPL	2.58013	2.9437	13.31	12.1	15.4	0.2219
qMPP-19YL6-1	ChrA06	19YL	MPP	2.82534	3.2447	21.31	16.6	22.8	0.7334
qMPP-19YL6-2	ChrA06	19YL	MPP	5.38594	6.2444	38.81	38.7	39.6	-1.1696
qMPP-19YL6-3	ChrA06	19YL	MPP	4.64597	5.4563	48.91	48.6	50	-0.9483
qMPP-19YL6-4	ChrA06	19YL	MPP	3.58484	4.2145	54.91	54	58.7	-0.8354
qMPP-19YL12-1	ChrC02	19YL	MPP	4.55049	5.3036	132.81	130.2	136.1	0.8312
qMPP-19YL12-2	ChrC02	19YL	MPP	3.84741	4.6018	140.31	138.4	149.2	0.773
qMPP-19YL16-1	ChrC06	19YL	MPP	7.35847	8.9454	59.71	56.8	61.3	-1.2036
qMPP-19YL16-2	ChrC06	19YL	MPP	7.21525	8.771	62.71	62.3	63.4	-1.2021
qMPP-19YL16-3	ChrC06	19YL	MPP	6.52302	8.2187	63.91	63.8	64	-1.2299
qMPP-19YL16-4	ChrC06	19YL	MPP	8.94691	10.7423	71.81	69.6	72.4	-1.256
qMPP-19YL16-5	ChrC06	19YL	MPP	7.28903	8.8637	76.51	75.5	78.5	-1.1064
qMPW-19YL6-1	ChrA06	19YL	MPW	3.63041	4.6914	100.71	99.3	103.5	-0.1739
qMPW-19YL6-2	ChrA06	19YL	MPW	2.821	3.688	115.21	112.1	117.4	-0.1546
qMPW-19YL18-1	ChrC08	19YL	MPW	3.17254	4.563	114.91	108.8	115.6	-0.1954
qPAR-19YL3-1	ChrA03	19YL	PAR	3.68466	4.3563	41.51	41.1	43.2	-0.0328
qPAR-19YL3-2	ChrA03	19YL	PAR	2.63004	4.28	150.61	148.6	152.4	0.0322
qPAR-19YL6-1	ChrA06	19YL	PAR	3.80618	4.521	50.01	49.4	51.2	0.0348
qPAR-19YL6-2	ChrA06	19YL	PAR	2.56277	2.8854	68.51	67	69.2	-0.0346
qPAR-19YL9-1	ChrA09	19YL	PAR	9.51762	11.8697	93.31	88.1	94.9	-0.0535
qPAR-19YL9-2	ChrA09	19YL	PAR	5.99788	7.6615	102.51	101.6	103.3	-0.0427
qPAR-19YL15-1	ChrC05	19YL	PAR	2.63438	3.6175	108.01	107.8	108.1	0.0295
qPCD-19YL1-1	ChrA01	19YL	PCD	2.54324	3.0134	7.71	0	10	0.0102
qPCD-19YL6-1	ChrA06	19YL	PCD	4.71107	5.6761	50.01	49.5	51	-0.0146
qPCD-19YL9-1	ChrA09	19YL	PCD	7.97475	9.8112	95.91	94.9	99.5	0.018
qPCD-19YL9-2	ChrA09	19YL	PCD	5.25791	6.6064	102.51	101.6	103.3	0.0148
qPCD-19YL15-1	ChrC05	19YL	PCD	3.58918	4.9926	108.01	107.8	108	-0.0129

## Sheet: S9
Table S9. The detailed information of all consensus QTLs detected in the present study, and the “position”, “from”, and “to” were presented by the genetic distance.
name	chromosome	trait	lodscore	r2/%	position/cM	from/cM	to/cM	Additive	environment(s)
cqMPA-3-1	ChrA03	MPA	3.11612	4.1615	137.31	136.5	141.9	-3.087	18WH
cqMPA-4-1	ChrA04	MPA	2.78628	3.8607	12.31	11.2	12.4	-3.5792	18WH
cqMPA-6-1	ChrA06	MPA	4.19244	5.9813	5.11	0.7	8.2	3.3277	19WH
cqMPA-6-2	ChrA06	MPA	3.56748	4.6372	12.61	11.8	17.5	2.9485	19WH
cqMPA-6-3	ChrA06	MPA	6.78342	9.105	80.61	79.3	80.9	-3.9742	19WH
cqMPA-6-4	ChrA06	MPA	7.08071	9.5947	83.61	83.2	86.1	-4.0685	19WH
cqMPA-6-5	ChrA06	MPA	4.6221	6.312	89.51	87.6	90.3	-3.3023	19WH
cqMPA-6-6	ChrA06	MPA	2.81015	3.93785	98.19	97.65	98.72	-2.33675	17YL/18YL
cqMPA-6-7	ChrA06	MPA	4.08828	5.73395	100.01	98.27	101.74	-3.70345	17WH/18WH
cqMPA-6-8	ChrA06	MPA	3.80835	4.91995	104.51	103.87	105.14	-2.8829	18WH/19YL
cqMPA-6-9	ChrA06	MPA	2.98303	4.22523	107.72	106.98	108.46	-8.1747	17WH/17YL/18YL
cqMPA-6-10	ChrA06	MPA	3.10636	4.0042	115.21	113.31	117.1	-2.33155	17YL/19YL
cqMPA-8-1	ChrA08	MPA	2.94252	3.9976	25.61	24.9	26	-2.5182	17YL
cqMPA-9-1	ChrA09	MPA	3.21594	5.0129	7.21	4.3	12.5	-2.9419	17YL
cqMPA-9-2	ChrA09	MPA	3.13565	4.42475	16	12.24	19.75	-3.15175	17WH/17YL
cqMPA-9-3	ChrA09	MPA	2.58447	3.2521	106.31	103.2	111.3	-2.7393	18WH
cqMPA-11-1	ChrC01	MPA	4.80872	8.3775	17.31	17.1	17.5	3.7336	18YL
cqMPA-11-2	ChrC01	MPA	5.9024	9.2406	19.51	19.4	19.7	4.1973	18YL
cqMPA-11-3	ChrC01	MPA	6.78776	10.0289	21.91	21.9	22.2	4.6185	18YL
cqMPA-11-4	ChrC01	MPA	7.74039	11.3467	23.91	23.8	24.1	4.8001	18YL
cqMPA-11-5	ChrC01	MPA	7.25648	10.61	26.11	25.8	26.3	4.6864	18YL
cqMPA-11-6	ChrC01	MPA	4.09479	6.5315	28.91	28.6	29.1	3.5366	18YL
cqMPA-11-7	ChrC01	MPA	3.59352	5.4602	29.61	29.5	30.6	3.2195	18YL
cqMPA-11-8	ChrC01	MPA	3.78231	5.959	33.21	32.8	33.6	3.3752	18YL
cqMPA-11-9	ChrC01	MPA	4.42897	6.8542	42.11	40.7	42.9	4.2309	17WH
cqMPA-11-10	ChrC01	MPA	3.09225	5.183	43.31	42.9	43.4	-3.4604	18WH
cqMPA-11-11	ChrC01	MPA	2.91974	3.8999	47.21	46.89	47.52	-2.914	17YL/18WH
cqMPA-11-12	ChrC01	MPA	6.47528	9.7886	48.21	47.9	48.6	5.1785	17WH
cqMPA-11-13	ChrC01	MPA	3.32444	5.2013	54.31	53.7	57.1	-2.8833	18YL
cqMPA-12-1	ChrC02	MPA	4.02318	5.4346	87.61	87.1	89	3.1394	17YL
cqMPA-12-2	ChrC02	MPA	5.21017	7.6613	149.61	141.4	153.6	4.5097	17WH
cqMPA-13-1	ChrC03	MPA	2.98375	4.6794	155.21	153.1	157.2	2.8771	19WH
cqMPA-13-2	ChrC03	MPA	3.32661	4.5496	160.31	157.8	161.6	2.8376	19WH
cqMPA-13-3	ChrC03	MPA	2.63004	3.616	171.21	168.4	171.7	2.547	19WH
cqMPA-18-1	ChrC08	MPA	2.97941	4.1221	114.91	108.8	115.6	-2.4509	19YL
cqMPL-4-1	ChrA04	MPL	2.82968	3.6836	7.21	4.9	7.7	-0.2628	18WH
cqMPL-6-1	ChrA06	MPL	3.35482	4.3794	5.11	0	7	0.2498	19WH
cqMPL-6-2	ChrA06	MPL	3.56314	4.7645	77.01	72.3	78.2	-0.2792	17WH
cqMPL-6-3	ChrA06	MPL	6.39065	8.1086	83.61	83.2	86	-0.3294	19WH
cqMPL-6-4	ChrA06	MPL	4.73711	6.0367	89.51	87.6	92.2	-0.284	19WH
cqMPL-6-5	ChrA06	MPL	3.1031	3.9197	115.21	113.8	116.4	-0.2123	17YL
cqMPL-7-1	ChrA07	MPL	3.07272	4.2193	60.51	59.6	61.1	-0.2545	18YL
cqMPL-8-1	ChrA08	MPL	3.51757	4.5199	25.61	24.9	25.9	-0.2291	17YL
cqMPL-9-1	ChrA09	MPL	3.68249	5.0138	96.61	96	99.1	-0.2546	18WH
cqMPL-9-2	ChrA09	MPL	5.2221	7.0729	106.31	104.37	108.24	-0.3197	17WH/18WH
cqMPL-9-3	ChrA09	MPL	5.34579	7.29465	114.95	114.4	115.51	-0.6547	17WH/18WH
cqMPL-9-4	ChrA09	MPL	5.4901	7.4941	124.81	124.2	125.3	-0.3507	17WH
cqMPL-9-5	ChrA09	MPL	2.6257	3.452	135.51	133.7	136.3	-0.2017	17YL
cqMPL-9-6	ChrA09	MPL	5.12337	6.6138	147.11	146.7	147.5	-0.2784	17YL
cqMPL-11-1	ChrC01	MPL	4.46369	7.3007	11.39	11.23	11.54	0.745	17WH/18YL
cqMPL-11-2	ChrC01	MPL	4.75447	7.0495	13.11	12.9	14.1	0.3818	17WH
cqMPL-11-3	ChrC01	MPL	7.08505	11.9015	17.3	17.19	17.42	0.50235	17WH/18YL
cqMPL-11-4	ChrC01	MPL	6.91579	12.1201	20.31	20.2	20.8	-0.5358	17WH
cqMPL-11-5	ChrC01	MPL	9.29194	16.9359	21.41	21.4	21.4	0.625	17WH
cqMPL-11-6	ChrC01	MPL	3.74976	9.2321	22.61	22.6	22.8	0.3942	18YL
cqMPL-11-7	ChrC01	MPL	7.27601	21.1036	22.81	22.8	23.1	-0.8138	17WH
cqMPL-11-8	ChrC01	MPL	6.25611	8.6875	23.91	23.8	24.1	0.388	18YL
cqMPL-11-9	ChrC01	MPL	7.15015	15.6944	24.11	23.9	24.1	0.614	17WH
cqMPL-11-10	ChrC01	MPL	5.76569	8.0664	24.61	24.5	24.7	0.3748	18YL
cqMPL-11-11	ChrC01	MPL	5.83947	8.0473	26.11	25.6	26.5	0.3689	18YL
cqMPL-11-12	ChrC01	MPL	5.50312	11.4505	28.21	28.1	28.2	0.5306	17WH
cqMPL-11-13	ChrC01	MPL	4.08394	5.7307	29.61	29.5	30.6	0.3005	18YL
cqMPL-12-1	ChrC02	MPL	3.58701	4.5298	121.71	119.8	124.6	0.235	17YL
cqMPL-12-2	ChrC02	MPL	2.81666	3.8594	127.71	124.6	131.9	0.2128	17YL
cqMPL-13-1	ChrC03	MPL	4.31613	5.7807	161.91	160.7	162.8	0.2831	19WH
cqMPL-14-1	ChrC04	MPL	3.41558	4.4889	4.71	4	8	0.3157	18WH
cqMPL-14-2	ChrC04	MPL	3.03149	3.4304	90.41	88.4	97.4	-0.2162	19YL
cqMPL-16-1	ChrC06	MPL	4.94543	6.6318	59.21	56.8	59.7	-0.3286	18YL
cqMPL-16-2	ChrC06	MPL	10.5679	12.9216	63.71	63	63.8	-0.4768	19YL
cqMPL-16-3	ChrC06	MPL	7.23912	8.97045	69.11	67.56	70.65	-0.7371	18YL/19YL
cqMPL-16-4	ChrC06	MPL	6.46226	8.0168	71.51	67.7	72.1	-0.3546	19WH
cqMPL-16-5	ChrC06	MPL	6.11723	8.2555	78.51	75.2	81.9	-0.3443	19WH
cqMPL-17-1	ChrC07	MPL	3.8192	5.3452	78.11	76.1	82	-0.2707	18YL
cqMPL-17-2	ChrC07	MPL	3.61088	4.50305	86.5	84.25	88.76	-0.2465	18YL/19YL
cqMPL-17-3	ChrC07	MPL	3.20943	4.6921	96.11	91.8	98.1	-0.2539	18YL
cqMPL-18-1	ChrC08	MPL	3.92553	5.1479	41.01	32.6	50.4	0.266	18WH
cqMPL-19-1	ChrC09	MPL	2.58013	2.9437	13.31	12.1	15.4	0.2219	19YL
cqMPP-6-1	ChrA06	MPP	2.87742	4.0367	5.11	0	7	0.7883	19WH
cqMPP-6-2	ChrA06	MPP	2.82534	3.2447	21.31	16.6	22.8	0.7334	19YL
cqMPP-6-3	ChrA06	MPP	5.38594	6.2444	38.81	38.7	39.6	-1.1696	19YL
cqMPP-6-4	ChrA06	MPP	4.64597	5.4563	48.91	48.6	50	-0.9483	19YL
cqMPP-6-5	ChrA06	MPP	3.58484	4.2145	54.91	54	58.7	-0.8354	19YL
cqMPP-6-6	ChrA06	MPP	5.02897	6.66045	83.35	82.47	84.23	-0.90265	18YL/19WH
cqMPP-6-7	ChrA06	MPP	3.63692	4.9639	99.31	98.6	104	-0.7041	18WH
cqMPP-6-8	ChrA06	MPP	2.77109	3.7067	107.81	105.6	113.5	-0.6517	17YL
cqMPP-6-9	ChrA06	MPP	3.00979	3.9959	115.21	113.6	116.5	-0.6713	17YL
cqMPP-8-1	ChrA08	MPP	3.58918	4.8302	20.01	18.1	22.6	-0.7484	17YL
cqMPP-8-2	ChrA08	MPP	4.26622	5.7565	25.61	24.9	26	-0.8162	17YL
cqMPP-9-1	ChrA09	MPP	2.9653	4.09835	106.31	103.36	109.25	-0.7384	17WH/18WH
cqMPP-9-2	ChrA09	MPP	3.37001	4.7381	115.11	114.1	116	-0.8934	17WH
cqMPP-11-1	ChrC01	MPP	4.30311	6.6194	11.21	11	11.5	0.9306	18YL
cqMPP-11-2	ChrC01	MPP	4.91939	8.0891	13.11	12.9	14.2	1.2056	17WH
cqMPP-11-3	ChrC01	MPP	7.20006	12.4141	17.31	17.1	17.4	1.3123	18YL
cqMPP-11-4	ChrC01	MPP	8.54112	16.1622	20.31	20.2	20.6	-2.1313	17WH
cqMPP-11-5	ChrC01	MPP	9.48616	17.6055	21.41	21.36	21.45	1.9182	17WH/18YL
cqMPP-11-6	ChrC01	MPP	9.82793	15.5276	21.91	21.9	22.2	2.3689	17WH
cqMPP-11-7	ChrC01	MPP	4.00365	11.9101	22.61	22.6	22.8	1.4281	18YL
cqMPP-11-8	ChrC01	MPP	7.95739	12.7102	23.31	23.1	23.5	2.0306	17WH
cqMPP-11-9	ChrC01	MPP	8.35884	12.1659	23.91	23.8	24.1	1.395	18YL
cqMPP-11-10	ChrC01	MPP	7.15666	10.5886	24.61	24.5	24.7	1.3462	18YL
cqMPP-11-11	ChrC01	MPP	7.61019	11.0078	26.11	25.7	26.4	1.3391	18YL
cqMPP-11-12	ChrC01	MPP	6.62935	10.9218	27.11	26.8	27.8	1.8957	17WH
cqMPP-11-13	ChrC01	MPP	5.5335	8.7638	28.91	28.7	29	1.1553	18YL
cqMPP-12-1	ChrC02	MPP	3.56965	4.7716	105.01	102.2	108.5	0.7769	17YL
cqMPP-12-2	ChrC02	MPP	4.19895	5.6135	113.61	108.9	114.4	0.8297	17YL
cqMPP-12-3	ChrC02	MPP	4.55049	5.3036	132.81	130.2	136.1	0.8312	19YL
cqMPP-12-4	ChrC02	MPP	3.84741	4.6018	140.31	138.4	149.2	0.773	19YL
cqMPP-13-1	ChrC03	MPP	3.45247	4.3365	142.21	137.9	143.2	0.8141	19WH
cqMPP-14-1	ChrC04	MPP	2.61485	3.783	6.71	4	8	0.7812	18WH
cqMPP-15-1	ChrC05	MPP	2.57145	3.5787	79.71	75.2	82	0.7852	17WH
cqMPP-16-1	ChrC06	MPP	7.35847	8.9454	59.71	56.8	61.3	-1.2036	19YL
cqMPP-16-2	ChrC06	MPP	3.11395	4.0016	61.81	60.2	62	-0.8797	19WH
cqMPP-16-3	ChrC06	MPP	7.21525	8.771	62.71	62.3	63.4	-1.2021	19YL
cqMPP-16-4	ChrC06	MPP	6.52302	8.2187	63.91	63.8	64	-1.2299	19YL
cqMPP-16-5	ChrC06	MPP	8.94691	10.7423	71.81	69.6	72.4	-1.256	19YL
cqMPP-16-6	ChrC06	MPP	7.28903	8.8637	76.51	75.5	78.5	-1.1064	19YL
cqMPW-3-1	ChrA03	MPW	2.96856	4.6446	40.61	39.8	41.1	0.2247	17WH
cqMPW-3-2	ChrA03	MPW	4.32698	5.6374	127.71	127.1	127.9	-0.2419	18WH
cqMPW-3-3	ChrA03	MPW	5.37075	6.9999	137.31	136.5	138.5	-0.2706	18WH
cqMPW-4-1	ChrA04	MPW	3.63258	4.622	0.01	0	4.9	-0.2633	18WH
cqMPW-6-1	ChrA06	MPW	7.08288	9.7258	80.61	78.8	80.9	-0.3088	19WH
cqMPW-6-2	ChrA06	MPW	7.12411	9.8198	83.61	83.2	84.7	-0.3104	19WH
cqMPW-6-3	ChrA06	MPW	4.56423	6.0655	100.29	98.95	101.62	-0.22097	18WH/18YL/19YL
cqMPW-6-4	ChrA06	MPW	5.60945	7.3812	106.31	105.6	108.1	-0.2765	18WH
cqMPW-6-5	ChrA06	MPW	2.821	3.688	115.21	112.1	117.4	-0.1546	19YL
cqMPW-9-1	ChrA09	MPW	2.71901	3.9315	15.31	12.97	17.65	-0.1947	17WH/18YL
cqMPW-9-2	ChrA09	MPW	2.87959	3.8619	132.01	130.3	132.4	0.1932	17YL
cqMPW-9-3	ChrA09	MPW	2.87742	3.4759	165.71	160.3	168	0.2107	18WH
cqMPW-11-1	ChrC01	MPW	3.1248	4.4664	0.01	0	1.4	0.1856	18YL
cqMPW-11-2	ChrC01	MPW	2.69731	3.4829	36.51	36.4	37.2	-0.1923	18WH
cqMPW-11-3	ChrC01	MPW	3.3635	5.1732	43.31	42.9	43.4	-0.2317	18WH
cqMPW-11-4	ChrC01	MPW	3.17254	4.1353	47.21	47.1	47.9	-0.2069	18WH
cqMPW-11-5	ChrC01	MPW	3.39822	5.1749	48.21	47.6	49.1	0.2404	17WH
cqMPW-12-1	ChrC02	MPW	2.78194	3.9343	83.51	83.2	84.3	0.1845	18YL
cqMPW-12-2	ChrC02	MPW	2.8427	3.8497	105.01	101.7	108.5	0.1978	17YL
cqMPW-12-3	ChrC02	MPW	3.54144	4.7658	113.61	108.5	117.4	0.2188	17YL
cqMPW-13-1	ChrC03	MPW	3.9494	5.9743	152.71	151.8	157	0.2498	17WH
cqMPW-14-1	ChrC04	MPW	3.15518	4.3389	119.51	111.2	122.1	0.2078	19WH
cqMPW-15-1	ChrC05	MPW	2.61485	6.9521	109.21	108.1	110.1	-0.2628	19WH
cqMPW-17-1	ChrC07	MPW	2.50201	3.3099	2.71	0	12.2	0.1869	17YL
cqMPW-18-1	ChrC08	MPW	3.17254	4.563	114.91	108.8	115.6	-0.1954	19YL
cqMPW-19-1	ChrC09	MPW	3.05102	4.3963	47.11	41	54.3	-0.2144	18WH
cqPAR-3-1	ChrA03	PAR	3.68683	5.3162	40.61	40.4	42.2	-0.0371	18YL
cqPAR-3-2	ChrA03	PAR	4.39425	5.829	41.44	41.21	41.68	-0.04125	17WH/19YL
cqPAR-3-3	ChrA03	PAR	3.28538	4.7778	51.41	50.3	51.5	-0.0419	17WH
cqPAR-3-4	ChrA03	PAR	5.859	6.5787	63.31	61.5	63.6	-0.0457	17YL
cqPAR-3-5	ChrA03	PAR	6.56208	7.1374	69.81	69.5	70.1	-0.0484	17YL
cqPAR-3-6	ChrA03	PAR	4.8174	5.3349	79.71	78.8	84.1	-0.0392	17YL
cqPAR-3-7	ChrA03	PAR	5.47274	6.6959	127.71	127.2	127.9	0.04	18WH
cqPAR-3-8	ChrA03	PAR	6.58378	8.0844	137.31	136.7	138.8	0.0438	18WH
cqPAR-3-9	ChrA03	PAR	2.95228	3.89825	144.12	142.23	146.02	0.03285	17WH/18WH
cqPAR-3-10	ChrA03	PAR	2.75698	4.9921	150.6	149.43	151.78	0.03785	17WH/19YL
cqPAR-3-11	ChrA03	PAR	2.67778	2.9896	157.11	156.1	163.9	0.0279	17YL
cqPAR-6-1	ChrA06	PAR	3.80618	4.521	50.01	49.4	51.2	0.0348	19YL
cqPAR-6-2	ChrA06	PAR	2.56277	2.8854	68.51	67	69.2	-0.0346	19YL
cqPAR-6-3	ChrA06	PAR	4.27056	5.0952	116.51	115.7	117.9	0.0359	18WH
cqPAR-7-1	ChrA07	PAR	3.15735	3.971	26.21	25.4	27.7	0.0356	19WH
cqPAR-9-1	ChrA09	PAR	5.58847	7.08483	93.3	91.25	95.36	-0.0428	18YL/19WH/19YL
cqPAR-9-2	ChrA09	PAR	4.65248	5.95185	102.59	101.75	103.43	-0.0403	19YL/19WH
cqPAR-9-3	ChrA09	PAR	10.34	11.7037	137.41	136.5	137.9	-0.0551	17YL
cqPAR-9-4	ChrA09	PAR	3.97327	5.4663	144.81	143.82	145.79	-0.0403	17WH/18YL
cqPAR-9-5	ChrA09	PAR	6.67492	8.0928	146.21	145.1	146.9	-0.0454	18WH
cqPAR-9-6	ChrA09	PAR	4.68069	6.3722	150.31	149.9	151.5	-0.0411	18YL
cqPAR-9-7	ChrA09	PAR	5.41415	6.6375	155.11	154	156.3	-0.0397	18WH
cqPAR-9-8	ChrA09	PAR	4.0145	5.4789	156.11	155.4	158.1	-0.042	19WH
cqPAR-9-9	ChrA09	PAR	8.13316	11.9403	165.41	163.3	166.3	-0.0671	19WH
cqPAR-10-1	ChrA10	PAR	2.54107	2.8437	9.61	9.1	11.1	-0.0317	18WH
cqPAR-12-1	ChrC02	PAR	2.77326	3.7118	83.71	83.2	84.3	-0.0324	18YL
cqPAR-13-1	ChrC03	PAR	3.26802	3.8568	32.11	27.3	37.7	0.0308	18WH
cqPAR-13-2	ChrC03	PAR	2.68863	3.2342	41.01	39.3	43.1	0.0285	18WH
cqPAR-14-1	ChrC04	PAR	2.60834	3.4641	99.01	98.8	99.7	0.041	17WH
cqPAR-14-2	ChrC04	PAR	3.12914	4.4009	122.11	113.2	123.2	-0.0378	17WH
cqPAR-15-1	ChrC05	PAR	2.63438	3.6175	108.01	107.8	108.1	0.0295	19YL
cqPAR-16-1	ChrC06	PAR	4.36821	4.6486	62.81	62.5	63.7	-0.0383	17YL
cqPAR-17-1	ChrC07	PAR	2.56494	2.8738	21.91	13.3	25.5	-0.027	18WH
cqPAR-18-1	ChrC08	PAR	3.05536	3.2452	32.61	16.9	32.7	0.0289	17YL
cqPAR-18-2	ChrC08	PAR	3.34397	3.5333	41.81	41.7	52.2	0.0303	17YL
cqPAR-19-1	ChrC09	PAR	3.472	4.1196	59.51	53.1	62.5	0.0315	18WH
cqPCD-1-1	ChrA01	PCD	2.54324	3.0134	7.71	0	10	0.0102	19YL
cqPCD-3-1	ChrA03	PCD	4.48539	6.5562	40.61	39.8	40.8	0.0174	17WH
cqPCD-3-2	ChrA03	PCD	4.70456	5.3866	63.31	62.6	63.7	0.0171	17YL
cqPCD-3-3	ChrA03	PCD	5.98052	6.6461	69.81	69.5	70.1	0.0193	17YL
cqPCD-3-4	ChrA03	PCD	5.43802	6.5874	127.71	127.2	127.9	-0.016	18WH
cqPCD-3-5	ChrA03	PCD	6.2713	7.6353	137.31	136.5	138.9	-0.0171	18WH
cqPCD-3-6	ChrA03	PCD	3.43511	4.2291	144.01	139.8	145.2	-0.0128	18WH
cqPCD-3-7	ChrA03	PCD	3.11178	3.6221	157.11	156.1	163	-0.0127	17YL
cqPCD-4-1	ChrA04	PCD	2.58447	3.6071	24.01	22.6	29.1	-0.0123	18YL
cqPCD-6-1	ChrA06	PCD	3.66296	4.57325	50.01	49.36	50.65	-0.01295	18YL/19YL
cqPCD-6-2	ChrA06	PCD	4.02969	4.905	106.51	106.3	107.3	-0.0137	18WH
cqPCD-6-3	ChrA06	PCD	5.95665	7.1818	116.51	115.9	117.6	-0.0172	18WH
cqPCD-9-1	ChrA09	PCD	2.75156	3.9287	26.41	25.9	29.9	-0.0131	17WH
cqPCD-9-2	ChrA09	PCD	2.72552	3.8967	33.81	29.9	34.8	-0.0132	17WH
cqPCD-9-3	ChrA09	PCD	6.58378	8.7188	95.51	93.67	97.36	0.01815	17WH/19YL
cqPCD-9-4	ChrA09	PCD	5.25791	6.6064	102.51	101.6	103.3	0.0148	19YL
cqPCD-9-5	ChrA09	PCD	9.42431	10.8758	137.41	136.3	137.9	0.022	17YL
cqPCD-9-6	ChrA09	PCD	2.94469	4.1714	141.31	139.9	141.5	0.0123	18YL
cqPCD-9-7	ChrA09	PCD	6.13242	7.3615	146.21	145.1	146.9	0.0174	18WH
cqPCD-9-8	ChrA09	PCD	4.02969	5.6555	150.31	149.9	151.4	0.0138	18YL
cqPCD-9-9	ChrA09	PCD	3.77038	5.6207	156.03	155.32	156.74	0.0148	18YL/19WH
cqPCD-9-10	ChrA09	PCD	6.99825	11.3236	165.41	163.2	166.4	0.0248	19WH
cqPCD-13-1	ChrC03	PCD	3.27453	3.8413	32.11	26.1	37.7	-0.0124	18WH
cqPCD-14-1	ChrC04	PCD	3.40907	4.9641	124.61	123.2	131.5	0.0148	17WH
cqPCD-15-1	ChrC05	PCD	3.58918	4.9926	108.01	107.8	108	-0.0129	19YL
cqPCD-16-1	ChrC06	PCD	3.06187	3.3206	62.91	61.8	63.5	0.0134	17YL
cqPCD-17-1	ChrC07	PCD	3.67815	5.1781	20.41	13.7	21.1	0.0132	18YL
cqPCD-17-2	ChrC07	PCD	4.09696	5.7386	25.51	24.5	28	0.0138	18YL
cqPCD-17-3	ChrC07	PCD	2.98158	4.2145	34.21	33.1	35.5	0.0118	18YL
cqPCD-18-1	ChrC08	PCD	3.11323	4.09803	33.37	29.46	37.28	-0.012833	17WH/17YL/18YL
cqPCD-18-2	ChrC08	PCD	3.70419	4.0454	41.81	41.7	52	-0.0134	17YL
cqPCD-19-1	ChrC09	PCD	2.8644	4.116	9.71	6.2	13.3	-0.0146	19WH
cqPCD-19-2	ChrC09	PCD	2.95988	3.4768	59.51	53.1	62.5	-0.0117	18WH

## Sheet: S10
Table S10. The detailed information of all unique QTLs detected in the present study, and the “position”, “from”, and “to” were presented by the genetic distance.
name	lodscore	r2	position	from	to	traits
uq-3-1	3.71359	5.50567	40.61	40.24	40.97	MPW/PAR/PCD
uq-3-2	5.28178	5.98265	63.31	62.82	63.79	PAR/PCD
uq-3-3	6.2713	6.89175	69.81	69.59	70.02	PAR/PCD
uq-3-4	5.07925	6.3069	127.71	127.49	127.92	MPW/PAR/PCD
uq-3-5	5.33549	6.72028	137.31	136.72	137.89	MPA/MPW/PAR/PCD
uq-3-6	3.1937	4.06367	144.08	142.53	145.63	PAR/PCD
uq-3-7	2.89478	3.30585	157.11	154.52	159.69	PAR/PCD
uq-6-1	3.47489	4.79913	5.11	3.3	6.91	MPA/MPP/MPL
uq-6-2	3.73457	4.54712	50	49.48	50.53	PAR/PCD
uq-6-3	6.93315	9.4154	80.61	80.11	81.1	MPA/MPW
uq-6-4	6.40611	8.54589	83.53	83.06	84	MPA/MPP/MPL/MPW
uq-6-5	4.67961	6.17435	89.51	88.62	90.39	MPA/MPL
uq-6-6	4.09648	5.58778	99.83	99.08	100.59	MPA/MPP/MPW
uq-6-7	4.81957	6.1431	106.48	106.01	106.94	MPW/PCD
uq-6-8	2.87706	3.96596	107.72	107.21	108.23	MPA/MPP
uq-6-9	3.71124	4.64747	115.96	115.44	116.47	MPA/MPP/MPL/MPW/PAR/PCD
uq-8-1	3.57544	4.758	25.6	25.34	25.87	MPA/MPP/MPL
uq-9-1	2.92733	4.17813	15.32	13.43	17.2	MPA/MPW
uq-9-2	5.13313	6.8663	96.15	94.96	97.34	MPL/PCD
uq-9-3	4.95519	6.27913	102.55	101.95	103.14	PAR/PCD
uq-9-4	3.59063	4.80778	106.31	104.9	107.71	MPA/MPP/MPL
uq-9-5	4.3579	6.01638	114.99	114.51	115.46	MPP/MPL
uq-9-6	9.88218	11.2897	137.41	136.88	137.93	PAR/PCD
uq-9-7	6.40367	7.72715	146.21	145.57	146.84	PAR/PCD
uq-9-8	4.35519	6.01385	150.31	149.76	150.85	PAR/PCD
uq-9-9	4.39968	5.91237	155.83	155.28	156.38	PAR/PCD
uq-9-10	6.00294	8.91327	165.43	164.37	166.48	MPW/PAR/PCD
uq-11-1	4.3834	6.96005	11.31	11.19	11.42	MPP/MPL
uq-11-2	4.83693	7.5693	13.11	12.66	13.55	MPP/MPL
uq-11-3	6.36461	10.8977	17.3	17.22	17.38	MPA/MPP/MPL
uq-11-4	7.72846	14.1411	20.3	20.14	20.47	MPP/MPL
uq-11-5	9.38905	17.2707	21.41	21.36	21.45	MPP/MPL
uq-11-6	8.30785	12.7782	21.91	21.82	21.99	MPA/MPP
uq-11-7	3.8767	10.5711	22.61	22.53	22.68	MPP/MPL
uq-11-8	7.45178	10.7334	23.91	23.83	23.98	MPA/MPP/MPL
uq-11-9	6.46117	9.3275	24.61	24.53	24.68	MPP/MPL
uq-11-10	6.90205	9.88837	26.11	25.96	26.25	MPA/MPP/MPL
uq-11-11	4.81414	7.64765	28.91	28.8	29.01	MPA/MPP
uq-11-12	3.83873	5.59545	29.61	29.29	29.92	MPA/MPL
uq-11-13	3.22788	5.1781	43.31	43.16	43.45	MPA/MPW
uq-11-14	3.04614	4.0176	47.21	46.96	47.45	MPA/MPW
uq-11-15	4.93675	7.48175	48.2	47.96	48.45	MPA/MPW
uq-12-1	2.7776	3.82305	83.61	83.22	83.99	MPW/PAR
uq-12-2	3.20617	4.31065	105.01	102.69	107.32	MPP/MPW
uq-12-3	3.87019	5.18965	113.61	111.27	115.94	MPP/MPW
uq-13-1	3.27128	3.84905	32.11	28.23	35.98	PAR/PCD
uq-13-2	3.46657	5.32685	154.25	152.64	155.86	MPA/MPW
uq-14-1	3.23113	4.56797	122.54	119.79	125.3	MPW/PAR/PCD
uq-15-1	3.11178	4.30505	108.01	107.92	108.09	PAR/PCD
uq-16-1	6.15195	7.7886	59.68	59.34	60.01	MPP/MPL
uq-16-2	4.88178	5.58007	62.78	62.41	63.15	MPP/PAR/PCD
uq-16-3	8.54546	10.5701	63.89	63.8	63.99	MPP/MPL
uq-16-4	7.70458	9.37955	71.72	70.54	72.9	MPP/MPL
uq-17-1	3.12155	4.02595	20.81	17.64	23.97	PAR/PCD
uq-18-1	3.08429	3.67162	33.22	29.71	36.72	PAR/PCD
uq-18-2	3.6579	4.2422	41.69	38.29	45.09	MPL/PAR/PCD
uq-18-3	3.07597	4.34255	114.91	112.94	116.87	MPA/MPW
uq-19-1	3.21594	3.7982	59.5	26.18	62.83	PAR/PCD

[truncated: 8 more sheets: S11, S12, S13, S14, S15, S16, S17, S18]
